# Supplementary material for: A new species of Egglestonichthys (Teleostei, Gobiiformes, Gobiidae) from Okinawa Island, Japan
Source: Zookeys. 2020 Dec 21;1006:91–8. doi: 10.3897/zookeys.1006.58874 (PMC7769902; doi:10.3897/zookeys.1006.58874)
Supplement: XML Treatment for Egglestonichthys fulmen [file zookeys.1006.58874-treatment1.xml]

<!DOCTYPE tp:taxon-treatment
  PUBLIC "-//TaxonX//DTD Taxonomic Treatment Publishing DTD v0 20100105//EN" "tax-treatment-NSO.dtd">
<tp:taxon-treatment xmlns:tp="http://www.plazi.org/taxpub"><tp:treatment-meta><kwd-group><label>Taxon classification</label><kwd><named-content xmlns:xlink="http://www.w3.org/1999/xlink" content-type="kingdom">Animalia</named-content></kwd><kwd><named-content xmlns:xlink="http://www.w3.org/1999/xlink" content-type="order">Perciformes</named-content></kwd><kwd><named-content xmlns:xlink="http://www.w3.org/1999/xlink" content-type="family">Gobiidae</named-content></kwd></kwd-group><mixed-citation publication-type="journal"><person-group><name><surname>Fujiwara</surname><given-names>Kyoji</given-names></name><name><surname>Suzuki</surname><given-names>Toshiyuki</given-names></name><name><surname>Motomura</surname><given-names>Hiroyuki</given-names></name></person-group><article-title>A new species of <italic><tp:taxon-name><tp:taxon-name-part taxon-name-part-type="genus" reg="Egglestonichthys">Egglestonichthys</tp:taxon-name-part></tp:taxon-name></italic> (<tp:taxon-name><tp:taxon-name-part taxon-name-part-type="subclass">Teleostei</tp:taxon-name-part></tp:taxon-name>, <tp:taxon-name><tp:taxon-name-part taxon-name-part-type="order">Gobiiformes</tp:taxon-name-part></tp:taxon-name>, <tp:taxon-name><tp:taxon-name-part taxon-name-part-type="family">Gobiidae</tp:taxon-name-part></tp:taxon-name>) from Okinawa Island, Japan</article-title><source>Zookeys</source><day>21</day><month>12</month><year>2020</year><volume>1006</volume><fpage>91</fpage><lpage>98</lpage><pub-id pub-id-type="doi">10.3897/zookeys.1006.58874</pub-id></mixed-citation></tp:treatment-meta><tp:nomenclature><tp:taxon-name><object-id xmlns:xlink="http://www.w3.org/1999/xlink" content-type="arpha" xlink:type="simple">88B739F5-42C5-5430-9038-7E279D6BA746</object-id>
            <tp:taxon-name-part taxon-name-part-type="genus" reg="Egglestonichthys">Egglestonichthys</tp:taxon-name-part>
            <tp:taxon-name-part taxon-name-part-type="species" reg="fulmen">fulmen</tp:taxon-name-part>
            <object-id xmlns:xlink="http://www.w3.org/1999/xlink" content-type="zoobank" xlink:type="simple">http://zoobank.org/52DCCC67-7462-446E-A2DA-078489CE92D5</object-id>
          </tp:taxon-name><tp:taxon-status xmlns:xlink="http://www.w3.org/1999/xlink" xlink:type="simple">sp. nov.</tp:taxon-status><xref ref-type="fig" rid="F1">Figures 1</xref><xref ref-type="fig" rid="F2">, 2 New English name: Eggleston’s Lightning Goby New standard Japanese name: Raitei-haze</xref></tp:nomenclature><tp:treatment-sec sec-type="Holotype" id="SECID0ELGAC"><title>Holotype.</title><p><named-content xmlns:xlink="http://www.w3.org/1999/xlink" content-type="dwc:institutional_code" xlink:type="simple">OMNH</named-content>-P 43993, 21.7 mm <abbrev xmlns:xlink="http://www.w3.org/1999/xlink" xlink:title="Standard lengths" id="ABBRID0EWGAC" xlink:type="simple">SL</abbrev>, Hamahiga Island, off Okinawa Island, Ryukyu Islands, Japan, 250 m depth, 19 Sept. 2018, basket trap, K. Abe.</p></tp:treatment-sec><tp:treatment-sec sec-type="diagnosis" id="SECID0E1GAC"><title>Diagnosis.</title><p>A species of <italic><tp:taxon-name><tp:taxon-name-part taxon-name-part-type="genus" reg="Egglestonichthys">Egglestonichthys</tp:taxon-name-part></tp:taxon-name></italic> (Fig. <xref ref-type="fig" rid="F1">1</xref>) with the following combination of characters: anal-fin rays I, 9; pectoral-fin rays 17, lower rays connected by membrane; longitudinal series scales 25; transverse scales 8; pre-dorsal-fin scale rows 8; cheek and opercle naked (Fig. <xref ref-type="fig" rid="F2">2B</xref>); pelvic frenum absent; caudal fin lanceolate, its length 32.2% of <abbrev xmlns:xlink="http://www.w3.org/1999/xlink" xlink:title="Standard lengths" id="ABBRID0EPHAC" xlink:type="simple">SL</abbrev>; interorbital width very narrow, 1.2% of <abbrev xmlns:xlink="http://www.w3.org/1999/xlink" xlink:title="head lengths" id="ABBRID0ETHAC" xlink:type="simple">HL</abbrev> (much narrower than pupil diameter) (Fig. <xref ref-type="fig" rid="F2">2A</xref>); no spicules or odontoid processes on outer surface of gill arches; and body whitish, upper half with broken zigzag pattern of bright yellow patches and associated scattered black melanophores in fresh specimens (melanophores retained in preserved specimens) (Fig. <xref ref-type="fig" rid="F1">1A, B</xref>).</p><fig id="F1" position="float" orientation="portrait"><object-id xmlns:xlink="http://www.w3.org/1999/xlink" content-type="doi" xlink:type="simple">10.3897/zookeys.1006.58874.figure1</object-id><object-id xmlns:xlink="http://www.w3.org/1999/xlink" content-type="arpha" xlink:type="simple">39CEFBC0-88C2-5FD0-819C-96EED98219FB</object-id><label>Figure 1.</label><caption><p>Holotype of <italic><tp:taxon-name><tp:taxon-name-part taxon-name-part-type="genus" reg="Egglestonichthys">Egglestonichthys</tp:taxon-name-part> <tp:taxon-name-part taxon-name-part-type="species" reg="fulmen">fulmen</tp:taxon-name-part></tp:taxon-name></italic> sp. nov., <named-content xmlns:xlink="http://www.w3.org/1999/xlink" content-type="dwc:institutional_code" xlink:type="simple">OMNH</named-content>-P 43993, 21.7 mm <abbrev xmlns:xlink="http://www.w3.org/1999/xlink" xlink:title="Standard lengths" id="ABBRID0EXIAC" xlink:type="simple">SL</abbrev>, Okinawa Island, Ryukyu Islands, Japan <bold>A</bold> fresh <tp:taxon-name><tp:taxon-name-part taxon-name-part-type="genus" reg="Fresh"/><tp:taxon-name-part taxon-name-part-type="species" reg="coloration">coloration</tp:taxon-name-part></tp:taxon-name><bold>B</bold> preserved <tp:taxon-name><tp:taxon-name-part taxon-name-part-type="genus" reg="Fresh"/><tp:taxon-name-part taxon-name-part-type="species" reg="coloration">coloration</tp:taxon-name-part></tp:taxon-name><bold>C</bold> radiograph.</p></caption><graphic xmlns:xlink="http://www.w3.org/1999/xlink" xlink:href="zookeys-1006-091-g001.jpg" position="float" orientation="portrait" xlink:type="simple" id="oo_489531.jpg"><uri content-type="original_file" xlink:type="simple">https://binary.pensoft.net/fig/489531</uri></graphic></fig></tp:treatment-sec><tp:treatment-sec sec-type="description" id="SECID0EYJAC"><title>Description.</title><p>Dorsal-fin rays VI + I, 10; anal-fin rays I, 9; pectoral-fin rays 17; segmented caudal-fin rays 16; caudal-fin ray pattern 9/7; branched caudal-fin rays 7/5; unsegmented (procurrent) caudal-fin rays 6/6; longitudinal series scales 25; transverse scales 8; pre-dorsal-fin scale rows 8 (counted from scale pockets); circumpeduncular scales 12; gill rakers on outer face of first arch 3 + 11 (counted on right side); vertebrae 10 + 16. The following morphometrics are expressed as percentage of <abbrev xmlns:xlink="http://www.w3.org/1999/xlink" xlink:title="Standard lengths" id="ABBRID0E5JAC" xlink:type="simple">SL</abbrev> (% of <abbrev xmlns:xlink="http://www.w3.org/1999/xlink" xlink:title="head lengths" id="ABBRID0ECKAC" xlink:type="simple">HL</abbrev> in parentheses): head length 30.3; head depth 16.7 (55.1); head width 18.3 (60.6); body depth 14.9; body width 12.9; caudal-peduncle length 19.1, depth 9.4; snout length 5.9 (19.3); eye diameter 7.3 (24.0); interorbital width 0.4 (1.2); upper-jaw length 11.8 (39.0); pectoral-fin length 31.0; pelvic-fin length 28.1; caudal-fin length 32.2; and longest dorsal-fin spine (2<sup>nd</sup>) length 12.8.</p><fig id="F2" position="float" orientation="portrait"><object-id xmlns:xlink="http://www.w3.org/1999/xlink" content-type="doi" xlink:type="simple">10.3897/zookeys.1006.58874.figure2</object-id><object-id xmlns:xlink="http://www.w3.org/1999/xlink" content-type="arpha" xlink:type="simple">90CD51A1-8297-5EAE-B9E0-194B5F856404</object-id><label>Figure 2.</label><caption><p>Sketches of head region of <italic><tp:taxon-name><tp:taxon-name-part taxon-name-part-type="genus" reg="Egglestonichthys">Egglestonichthys</tp:taxon-name-part> <tp:taxon-name-part taxon-name-part-type="species" reg="fulmen">fulmen</tp:taxon-name-part></tp:taxon-name></italic> sp. nov. based on <named-content xmlns:xlink="http://www.w3.org/1999/xlink" content-type="dwc:institutional_code" xlink:type="simple">OMNH</named-content>-P 43993, holotype, 21.7 mm <abbrev xmlns:xlink="http://www.w3.org/1999/xlink" xlink:title="Standard lengths" id="ABBRID0EALAC" xlink:type="simple">SL</abbrev>. Note that sensory papillae have been abraded during capture <bold>A</bold> dorsal view <bold>B</bold> lateral view <bold>C</bold> ventral view. AN and PN indicate anterior and posterior nostrils, respectively. <italic>Arrowheads</italic> indicate anteroventral end of gill opening. Scale bar: 1 mm.</p></caption><graphic xmlns:xlink="http://www.w3.org/1999/xlink" xlink:href="zookeys-1006-091-g002.jpg" position="float" orientation="portrait" xlink:type="simple" id="oo_489532.jpg"><uri content-type="original_file" xlink:type="simple">https://binary.pensoft.net/fig/489532</uri></graphic></fig><p>Body slender, compressed, width much less than depth (Fig. <xref ref-type="fig" rid="F1">1A, B</xref>). Anus situated just before anal-fin origin. Head short, depressed anteriorly, its width slightly greater than height. Snout short (slightly shorter than eye diameter), rounded, slightly inflated. Anterior and posterior nostrils close to each other; former located just above anterior upper lip, much larger than latter, with long membranous tube; latter located between snout tip and anterior margin of eye, small, circular. Eye moderate, located dorsolaterally. Interorbital region very narrow, flattened. Mouth terminal, anteriorly inclined obliquely upwards. Lower jaw longer than upper jaw, its posterior tip reaching back to vertical through middle of pupil. Upper-jaw tip behind vertical through lower-jaw tip. Both jaws with two or three irregular rows of small, pointed conical teeth, the tip of each slightly curved posteriorly. Gill opening wide, anteroventral point extending slightly forward to vertical level of preopercle margin, gill membranes attached anteriorly to isthmus. Preopercular and opercular margins slightly pointed and rounded, respectively, upper end of latter horizontally level with middle of eye. Gill rakers sharp, slender. Outer surfaces of gill arches lacking spicules or odontoid processes.</p><p>Head lacking sensory canal pores (Fig. <xref ref-type="fig" rid="F2">2</xref>). Head sensory papillae (many damaged by abrasion and unobservable) in transverse pattern on cheek (possibly more complex in undamaged condition); two rows of longitudinal papillae under head (Fig. <xref ref-type="fig" rid="F2">2</xref>).</p><p>Body covered with relatively large cycloid scales. Pre-dorsal- and pelvic-fin regions covered with cycloid scales; anterior margin of pre-dorsal-fin scales reaching to vertical through preopercle margin; pre-pelvic-fin scales reaching to just behind anteroventral point of gill opening. Pectoral-fin base with 2 relatively large cycloid scales. Side of head (snout, suborbital region, jaws, cheek, and opercle) naked (Fig. <xref ref-type="fig" rid="F2">2</xref>).</p><p>First dorsal fin triangular, 2<sup>nd</sup> spine longest, all spines lacking filamentous tips; dorsal-fin origin located posterior to vertical through pectoral-fin base; all spines thin, flexible. Second dorsal and anal fins long, origin of latter under base of 1<sup>st</sup> dorsal-fin soft ray, anterior 1–3 rays of both fins somewhat short, thereafter subequal in length (longer than dorsal-fin spines), last rays well separated from caudal-fin base. Pectoral fin long, pointed, middle rays longest, tips reaching to below origin of 2<sup>nd</sup> dorsal-fin soft ray; all rays connected by membrane, uppermost and lower 3 rays unbranched. Pelvic fins completely connected by membrane, without frenum; posterior tip reaching below 2<sup>nd</sup> dorsal-fin origin when appressed; pelvic-fin origin located just below ventral end of pectoral-fin base. Caudal fin lanceolate, its length much greater than head length.</p></tp:treatment-sec><tp:treatment-sec sec-type="Coloration" id="SECID0ERMAC"><title>Coloration.</title><p><bold><italic>Fresh coloration</italic></bold> (Fig. <xref ref-type="fig" rid="F1">1A</xref>). Body whitish, the upper half with a broken zigzag pattern of bright yellow patches, extending from below 1<sup>st</sup> dorsal-fin origin to caudal-fin base. Head ground color whitish with bright yellow markings comprising three and two short, poorly defined bars and stripes, respectively, on snout and under eye; 1<sup>st</sup> and 2<sup>nd</sup> bars on snout, 3<sup>rd</sup> bar connecting with two stripes under eye; indistinct grayish or yellowish markings on upper part of head (behind eye, upper part of opercle, and pre-dorsal region). Scattered black melanophores throughout bright yellow patches on head and body. Dorsal-fin rays whitish with yellow interspaces (possibly barred in undamaged specimens). Other fins whitish; upper end of pectoral-fin base with yellow spot; caudal-fin base with faint yellow vertical bar and broad rectangular patch of melanophores.</p><p><bold><italic>Coloration when preserved</italic></bold> (Fig. <xref ref-type="fig" rid="F1">1B</xref>). Head and body uniformly whitish. Black melanophores (associated with yellow patches when fresh) retained.</p></tp:treatment-sec><tp:treatment-sec sec-type="distribution" id="SECID0ETNAC"><title>Distribution.</title><p>Currently recorded only from Okinawa Island, Ryukyu Islands, Japan, from a depth of 250 m.</p></tp:treatment-sec><tp:treatment-sec sec-type="etymology" id="SECID0EYNAC"><title>Etymology.</title><p>The specific name “<italic><tp:taxon-name><tp:taxon-name-part taxon-name-part-type="genus" reg="Egglestonichthys"/><tp:taxon-name-part taxon-name-part-type="species" reg="fulmen">fulmen</tp:taxon-name-part></tp:taxon-name></italic>” is derived from Latin, meaning “lightning”, in reference to the bright yellow zigzag pattern on the upper part of the body.</p></tp:treatment-sec><tp:treatment-sec sec-type="remarks" id="SECID0EIOAC"><title>Remarks.</title><p>The holotype and only known example of the new species lacks head sensory pores, but has a transverse sensory papillae pattern on the cheek and a wide gill opening (the anteroventral point extending slightly forward to be vertically level with the preopercle margin), thereby matching the diagnostic characters of <italic><tp:taxon-name><tp:taxon-name-part taxon-name-part-type="genus" reg="Egglestonichthys">Egglestonichthys</tp:taxon-name-part></tp:taxon-name></italic> given by <xref ref-type="bibr" rid="B5">Miller and Wongrat (1979)</xref>. According to <xref ref-type="bibr" rid="B8">Winterbottom and Burridge (1992)</xref>, <italic><tp:taxon-name><tp:taxon-name-part taxon-name-part-type="genus" reg="Egglestonichthys">Egglestonichthys</tp:taxon-name-part></tp:taxon-name></italic> is the sister-group of <italic><tp:taxon-name><tp:taxon-name-part taxon-name-part-type="genus" reg="Priolepis">Priolepis</tp:taxon-name-part></tp:taxon-name></italic> Valenciennes, both genera sharing the above characters. Except for a few species (e.g., <italic><tp:taxon-name><tp:taxon-name-part taxon-name-part-type="genus" reg="Priolepis">Priolepis</tp:taxon-name-part> <tp:taxon-name-part taxon-name-part-type="species" reg="goldshmidtae">goldshmidtae</tp:taxon-name-part></tp:taxon-name></italic> Goren &amp; Baranes and <italic><tp:taxon-name><tp:taxon-name-part taxon-name-part-type="genus" reg="Priolepis">Priolepis</tp:taxon-name-part> <tp:taxon-name-part taxon-name-part-type="species" reg="winterbottomi">winterbottomi</tp:taxon-name-part></tp:taxon-name></italic> Nogawa &amp; Endo; <xref ref-type="bibr" rid="B2">Fujiwara et al. 2020</xref>), <italic><tp:taxon-name><tp:taxon-name-part taxon-name-part-type="genus" reg="Priolepis">Priolepis</tp:taxon-name-part></tp:taxon-name></italic> has spicules or odontoid processes on the outer surface of the 1<sup>st</sup> gill arch and vertical dark-margined bars on the head and body, and these are regarded as generic diagnostic characters (<xref ref-type="bibr" rid="B8">Winterbottom and Burridge 1992</xref>). Although Larson and Hoese (1996) pointed out that similar characters were also present in some species of <italic><tp:taxon-name><tp:taxon-name-part taxon-name-part-type="genus" reg="Egglestonichthys">Egglestonichthys</tp:taxon-name-part></tp:taxon-name></italic> (e.g., spicules present in <italic><tp:taxon-name><tp:taxon-name-part taxon-name-part-type="genus" reg="Egglestonichthys">E.</tp:taxon-name-part> <tp:taxon-name-part taxon-name-part-type="species" reg="melanoptera">melanoptera</tp:taxon-name-part></tp:taxon-name></italic> and <italic><tp:taxon-name><tp:taxon-name-part taxon-name-part-type="genus" reg="Egglestonichthys">E.</tp:taxon-name-part> <tp:taxon-name-part taxon-name-part-type="species" reg="patriciae">patriciae</tp:taxon-name-part></tp:taxon-name></italic>; head and body with dark brown bands in <italic><tp:taxon-name><tp:taxon-name-part taxon-name-part-type="genus" reg="Egglestonichthys">E.</tp:taxon-name-part> <tp:taxon-name-part taxon-name-part-type="species" reg="bombylios">bombylios</tp:taxon-name-part></tp:taxon-name></italic> and <italic><tp:taxon-name><tp:taxon-name-part taxon-name-part-type="genus" reg="Egglestonichthys">E.</tp:taxon-name-part> <tp:taxon-name-part taxon-name-part-type="species" reg="patriciae">patriciae</tp:taxon-name-part></tp:taxon-name></italic>), neither could be confirmed in the present specimen. A detailed investigation of species currently assigned to <italic><tp:taxon-name><tp:taxon-name-part taxon-name-part-type="genus" reg="Egglestonichthys">Egglestonichthys</tp:taxon-name-part></tp:taxon-name></italic> must precede any redefinition of the genus (see <xref ref-type="bibr" rid="B3">Larson 2013</xref>: 153). Nevertheless, in addition to the above-mentioned characters, the present specimen is here considered much closer to <italic><tp:taxon-name><tp:taxon-name-part taxon-name-part-type="genus" reg="Egglestonichthys">Egglestonichthys</tp:taxon-name-part></tp:taxon-name></italic> than to <italic><tp:taxon-name><tp:taxon-name-part taxon-name-part-type="genus" reg="Priolepis">Priolepis</tp:taxon-name-part></tp:taxon-name></italic> in general appearance (particularly in the lanceolate caudal fin, which is not found in any species of <italic><tp:taxon-name><tp:taxon-name-part taxon-name-part-type="genus" reg="Priolepis">Priolepis</tp:taxon-name-part></tp:taxon-name></italic>).</p><p><italic><tp:taxon-name><tp:taxon-name-part taxon-name-part-type="genus" reg="Egglestonichthys">Egglestonichthys</tp:taxon-name-part> <tp:taxon-name-part taxon-name-part-type="species" reg="fulmen">fulmen</tp:taxon-name-part></tp:taxon-name></italic> is unlikely to be misidentified as one of its congeners, having the following characters: 17 pectoral-fin rays (vs. 20–22 in <italic><tp:taxon-name><tp:taxon-name-part taxon-name-part-type="genus" reg="Egglestonichthys">E.</tp:taxon-name-part> <tp:taxon-name-part taxon-name-part-type="species" reg="bombylios">bombylios</tp:taxon-name-part></tp:taxon-name></italic> and <italic><tp:taxon-name><tp:taxon-name-part taxon-name-part-type="genus" reg="Egglestonichthys">E.</tp:taxon-name-part> <tp:taxon-name-part taxon-name-part-type="species" reg="melanoptera">melanoptera</tp:taxon-name-part></tp:taxon-name></italic>; 20 in <italic><tp:taxon-name><tp:taxon-name-part taxon-name-part-type="genus" reg="Egglestonichthys">E.</tp:taxon-name-part> <tp:taxon-name-part taxon-name-part-type="species" reg="patriciae">patriciae</tp:taxon-name-part></tp:taxon-name></italic>; and 19–21 in <italic><tp:taxon-name><tp:taxon-name-part taxon-name-part-type="genus" reg="Egglestonichthys">E.</tp:taxon-name-part> <tp:taxon-name-part taxon-name-part-type="species" reg="ulbubunitj">ulbubunitj</tp:taxon-name-part></tp:taxon-name></italic>); interorbit very narrow (width 1.2% of <abbrev xmlns:xlink="http://www.w3.org/1999/xlink" xlink:title="head lengths" id="ABBRID0E6EAE" xlink:type="simple">HL</abbrev>), much less than pupil diameter [vs. variously broad: 38.5–47.6% <abbrev xmlns:xlink="http://www.w3.org/1999/xlink" xlink:title="head lengths" id="ABBRID0EDFAE" xlink:type="simple">HL</abbrev> in <italic><tp:taxon-name><tp:taxon-name-part taxon-name-part-type="genus" reg="Egglestonichthys">E.</tp:taxon-name-part> <tp:taxon-name-part taxon-name-part-type="species" reg="bombylios">bombylios</tp:taxon-name-part></tp:taxon-name></italic> (described as 4.9–5.9 in <abbrev xmlns:xlink="http://www.w3.org/1999/xlink" xlink:title="head lengths" id="ABBRID0ESFAE" xlink:type="simple">HL</abbrev> in Larson and Hoese 1996); 17.0–20.4% <abbrev xmlns:xlink="http://www.w3.org/1999/xlink" xlink:title="head lengths" id="ABBRID0EWFAE" xlink:type="simple">HL</abbrev> in <italic><tp:taxon-name><tp:taxon-name-part taxon-name-part-type="genus" reg="Egglestonichthys">E.</tp:taxon-name-part> <tp:taxon-name-part taxon-name-part-type="species" reg="melanoptera">melanoptera</tp:taxon-name-part></tp:taxon-name></italic> (4.9–5.9 in <abbrev xmlns:xlink="http://www.w3.org/1999/xlink" xlink:title="head lengths" id="ABBRID0EFGAE" xlink:type="simple">HL</abbrev> in Larson and Hoese 1996); equal to pupil diameter in <italic><tp:taxon-name><tp:taxon-name-part taxon-name-part-type="genus" reg="Egglestonichthys">E.</tp:taxon-name-part> <tp:taxon-name-part taxon-name-part-type="species" reg="patriciae">patriciae</tp:taxon-name-part></tp:taxon-name></italic> (proportion not provided in <xref ref-type="bibr" rid="B8">Winterbottom and Burridge 1992</xref>); 14.9–17.0% <abbrev xmlns:xlink="http://www.w3.org/1999/xlink" xlink:title="head lengths" id="ABBRID0EYGAE" xlink:type="simple">HL</abbrev> in <italic><tp:taxon-name><tp:taxon-name-part taxon-name-part-type="genus" reg="Egglestonichthys">E.</tp:taxon-name-part> <tp:taxon-name-part taxon-name-part-type="species" reg="rubidus">rubidus</tp:taxon-name-part></tp:taxon-name></italic> (4.3–5.4 in <abbrev xmlns:xlink="http://www.w3.org/1999/xlink" xlink:title="Standard lengths" id="ABBRID0EHHAE" xlink:type="simple">SL</abbrev> in <xref ref-type="bibr" rid="B1">Allen et al. 2020</xref>), and 14.0–23.2% <abbrev xmlns:xlink="http://www.w3.org/1999/xlink" xlink:title="head lengths" id="ABBRID0EPHAE" xlink:type="simple">HL</abbrev> in <italic><tp:taxon-name><tp:taxon-name-part taxon-name-part-type="genus" reg="Egglestonichthys">E.</tp:taxon-name-part> <tp:taxon-name-part taxon-name-part-type="species" reg="ulbubunitj">ulbubunitj</tp:taxon-name-part></tp:taxon-name></italic>]; and body whitish, the upper part with a broken zigzag pattern of bright yellow patches in fresh specimens, and associated black melanophores in both fresh and preserved specimens (vs. body pale to brownish with dark brown bands or blotches in fresh and preserved specimens of <italic><tp:taxon-name><tp:taxon-name-part taxon-name-part-type="genus" reg="Egglestonichthys">E.</tp:taxon-name-part> <tp:taxon-name-part taxon-name-part-type="species" reg="bombylios">bombylios</tp:taxon-name-part></tp:taxon-name></italic>, <italic><tp:taxon-name><tp:taxon-name-part taxon-name-part-type="genus" reg="Egglestonichthys">E.</tp:taxon-name-part> <tp:taxon-name-part taxon-name-part-type="species" reg="patriciae">patriciae</tp:taxon-name-part></tp:taxon-name></italic>, and <italic><tp:taxon-name><tp:taxon-name-part taxon-name-part-type="genus" reg="Egglestonichthys">E.</tp:taxon-name-part> <tp:taxon-name-part taxon-name-part-type="species" reg="ulbubunitj">ulbubunitj</tp:taxon-name-part></tp:taxon-name></italic>, generally uniformly dark brown to black in <italic><tp:taxon-name><tp:taxon-name-part taxon-name-part-type="genus" reg="Egglestonichthys">E.</tp:taxon-name-part> <tp:taxon-name-part taxon-name-part-type="species" reg="melanoptera">melanoptera</tp:taxon-name-part></tp:taxon-name></italic>, and generally uniformly red and dark brown in fresh and preserved conditions, respectively, in <italic><tp:taxon-name><tp:taxon-name-part taxon-name-part-type="genus" reg="Egglestonichthys">E.</tp:taxon-name-part> <tp:taxon-name-part taxon-name-part-type="species" reg="rubidus">rubidus</tp:taxon-name-part></tp:taxon-name></italic>).</p><p>Although <italic><tp:taxon-name><tp:taxon-name-part taxon-name-part-type="genus" reg="Egglestonichthys">E.</tp:taxon-name-part> <tp:taxon-name-part taxon-name-part-type="species" reg="fulmen">fulmen</tp:taxon-name-part></tp:taxon-name></italic> and <italic><tp:taxon-name><tp:taxon-name-part taxon-name-part-type="genus" reg="Egglestonichthys">E.</tp:taxon-name-part> <tp:taxon-name-part taxon-name-part-type="species" reg="melanoptera">melanoptera</tp:taxon-name-part></tp:taxon-name></italic> both lack a pelvic frenum, the former has much lower scale counts than the latter (25 longitudinal series scales, 8 transverse scales, and 8 pre-dorsal-fin scale rows in <italic><tp:taxon-name><tp:taxon-name-part taxon-name-part-type="genus" reg="Egglestonichthys">E.</tp:taxon-name-part> <tp:taxon-name-part taxon-name-part-type="species" reg="fulmen">fulmen</tp:taxon-name-part></tp:taxon-name></italic> vs. 35–45, 12–14, and 29–37, respectively, in <italic><tp:taxon-name><tp:taxon-name-part taxon-name-part-type="genus" reg="Egglestonichthys">E.</tp:taxon-name-part> <tp:taxon-name-part taxon-name-part-type="species" reg="melanoptera">melanoptera</tp:taxon-name-part></tp:taxon-name></italic>). <xref ref-type="bibr" rid="B3">Larson (2013)</xref> described the lower 3–7 pectoral-fin rays being free of membrane as a unique character of <italic><tp:taxon-name><tp:taxon-name-part taxon-name-part-type="genus" reg="Egglestonichthys">E.</tp:taxon-name-part> <tp:taxon-name-part taxon-name-part-type="species" reg="ulbubunitj">ulbubunitj</tp:taxon-name-part></tp:taxon-name></italic>; all are connected by membrane in <italic><tp:taxon-name><tp:taxon-name-part taxon-name-part-type="genus" reg="Egglestonichthys">E.</tp:taxon-name-part> <tp:taxon-name-part taxon-name-part-type="species" reg="fulmen">fulmen</tp:taxon-name-part></tp:taxon-name></italic>. In addition, <italic><tp:taxon-name><tp:taxon-name-part taxon-name-part-type="genus" reg="Egglestonichthys">E.</tp:taxon-name-part> <tp:taxon-name-part taxon-name-part-type="species" reg="fulmen">fulmen</tp:taxon-name-part></tp:taxon-name></italic> has fewer anal-fin rays (I, 9 vs. I, 10 in <italic><tp:taxon-name><tp:taxon-name-part taxon-name-part-type="genus" reg="Egglestonichthys">E.</tp:taxon-name-part> <tp:taxon-name-part taxon-name-part-type="species" reg="ulbubunitj">ulbubunitj</tp:taxon-name-part></tp:taxon-name></italic>). <italic><tp:taxon-name><tp:taxon-name-part taxon-name-part-type="genus" reg="Egglestonichthys">Egglestonichthys</tp:taxon-name-part> <tp:taxon-name-part taxon-name-part-type="species" reg="fulmen">fulmen</tp:taxon-name-part></tp:taxon-name></italic> also has fewer longitudinal series scales than <italic><tp:taxon-name><tp:taxon-name-part taxon-name-part-type="genus" reg="Egglestonichthys">E.</tp:taxon-name-part> <tp:taxon-name-part taxon-name-part-type="species" reg="bombylios">bombylios</tp:taxon-name-part></tp:taxon-name></italic> and <italic><tp:taxon-name><tp:taxon-name-part taxon-name-part-type="genus" reg="Egglestonichthys">E.</tp:taxon-name-part> <tp:taxon-name-part taxon-name-part-type="species" reg="patriciae">patriciae</tp:taxon-name-part></tp:taxon-name></italic> (25 vs. 31–35 and ca. 40, respectively), a lanceolate caudal fin (length 32.2% of <abbrev xmlns:xlink="http://www.w3.org/1999/xlink" xlink:title="Standard lengths" id="ABBRID0EUNAE" xlink:type="simple">SL</abbrev>), and scales absent on the cheek and opercle (vs. caudal fin truncated, and cheek and opercle with ctenoid scales in both of the latter).</p></tp:treatment-sec><ref-list><ref id="B5"><mixed-citation xmlns:xlink="http://www.w3.org/1999/xlink" xlink:type="simple"><person-group><name name-style="western"><surname>Miller</surname><given-names>PJ</given-names></name><name name-style="western"><surname>Wongrat</surname><given-names>P</given-names></name></person-group> (<year>1979</year>) <article-title>A new goby (<tp:taxon-name><tp:taxon-name-part taxon-name-part-type="subclass">Teleostei</tp:taxon-name-part></tp:taxon-name>: <tp:taxon-name><tp:taxon-name-part taxon-name-part-type="family">Gobiidae</tp:taxon-name-part></tp:taxon-name>) from the South China Sea and its significance for gobioid classification.</article-title><source>Zoological Journal of the Linnean Society</source><volume>67</volume>: <fpage>239</fpage>–<lpage>257</lpage>. <ext-link xlink:type="simple" ext-link-type="doi" xlink:href="10.1111/j.1096-3642.1979.tb01114.x">https://doi.org/10.1111/j.1096-3642.1979.tb01114.x</ext-link></mixed-citation></ref><ref id="B8"><mixed-citation xmlns:xlink="http://www.w3.org/1999/xlink" xlink:type="simple"><person-group><name name-style="western"><surname>Winterbottom</surname><given-names>R</given-names></name><name name-style="western"><surname>Burridge</surname><given-names>M</given-names></name></person-group> (<year>1992</year>) <article-title>Revision of <italic><tp:taxon-name><tp:taxon-name-part taxon-name-part-type="genus">Egglestonichthys</tp:taxon-name-part></tp:taxon-name></italic> and of <italic><tp:taxon-name><tp:taxon-name-part taxon-name-part-type="genus">Priolepis</tp:taxon-name-part></tp:taxon-name></italic> species possessing a transverse pattern of cheek papillae (<tp:taxon-name><tp:taxon-name-part taxon-name-part-type="subclass">Teleostei</tp:taxon-name-part></tp:taxon-name>; <tp:taxon-name><tp:taxon-name-part taxon-name-part-type="family">Gobiidae</tp:taxon-name-part></tp:taxon-name>), with a discussion of relationships.</article-title><source>Canadian Journal of Zoology</source><volume>70</volume>: <fpage>1934</fpage>–<lpage>1946</lpage>. <ext-link xlink:type="simple" ext-link-type="doi" xlink:href="10.1139/z92-263">https://doi.org/10.1139/z92-263</ext-link></mixed-citation></ref><ref id="B2"><mixed-citation xmlns:xlink="http://www.w3.org/1999/xlink" xlink:type="simple"><person-group><name name-style="western"><surname>Fujiwara</surname><given-names>K</given-names></name><name name-style="western"><surname>Suzuki</surname><given-names>T</given-names></name><name name-style="western"><surname>Motomura</surname><given-names>H</given-names></name></person-group> (<year>2020</year>) <article-title>First Pacific record of <italic><tp:taxon-name><tp:taxon-name-part taxon-name-part-type="genus">Priolepis</tp:taxon-name-part> <tp:taxon-name-part taxon-name-part-type="species">goldshmidtae</tp:taxon-name-part></tp:taxon-name></italic> (<tp:taxon-name><tp:taxon-name-part taxon-name-part-type="family">Gobiidae</tp:taxon-name-part></tp:taxon-name>), previously regarded as a Red Sea endemic.</article-title><source>Cybium</source><volume>44</volume>: <fpage>157</fpage>–<lpage>159</lpage>.</mixed-citation></ref><ref id="B3"><mixed-citation xmlns:xlink="http://www.w3.org/1999/xlink" xlink:type="simple"><person-group><name name-style="western"><surname>Larson</surname><given-names>HK</given-names></name></person-group> (<year>2013</year>) <article-title>A new species of <italic><tp:taxon-name><tp:taxon-name-part taxon-name-part-type="genus">Egglestonichthys</tp:taxon-name-part></tp:taxon-name></italic> from northern Australian estuaries (<tp:taxon-name><tp:taxon-name-part taxon-name-part-type="subclass">Teleostei</tp:taxon-name-part></tp:taxon-name>, <tp:taxon-name><tp:taxon-name-part taxon-name-part-type="family">Gobiidae</tp:taxon-name-part></tp:taxon-name>, <tp:taxon-name><tp:taxon-name-part taxon-name-part-type="subfamily">Gobiinae</tp:taxon-name-part></tp:taxon-name>).</article-title><source>aqua International Journal of Ichthyology</source><volume>19</volume>: <fpage>147</fpage>–<lpage>154</lpage>.</mixed-citation></ref><ref id="B1"><mixed-citation xmlns:xlink="http://www.w3.org/1999/xlink" xlink:type="simple"><person-group><name name-style="western"><surname>Allen</surname><given-names>GR</given-names></name><name name-style="western"><surname>Erdmann</surname><given-names>MV</given-names></name><name name-style="western"><surname>Brooks</surname><given-names>WM</given-names></name></person-group> (<year>2020</year>) <article-title><italic><tp:taxon-name><tp:taxon-name-part taxon-name-part-type="genus">Egglestonichthys</tp:taxon-name-part> <tp:taxon-name-part taxon-name-part-type="species">rubidus</tp:taxon-name-part></tp:taxon-name></italic>, a new species of marine goby (<tp:taxon-name><tp:taxon-name-part taxon-name-part-type="class">Pisces</tp:taxon-name-part></tp:taxon-name>: <tp:taxon-name><tp:taxon-name-part taxon-name-part-type="family">Gobiidae</tp:taxon-name-part></tp:taxon-name>) from Milne Bay Province, Papua New Guinea.</article-title><source>aqua International Journal of Ichthyology</source><volume>26</volume>: <fpage>41</fpage>–<lpage>48</lpage>.</mixed-citation></ref></ref-list></tp:taxon-treatment>
